# Supplementary material for: Intracellular and Extracellular Antifreeze Protein Significantly Improves Mammalian Cell Cryopreservation
Source: Biomolecules. 2022 May 5;12(5):669. doi: 10.3390/biom12050669 (PMC9139014; doi:10.3390/biom12050669)
Supplement: Supplementary file 1 [file biomolecules-12-00669-s001.zip]

Archive with 1 entries (1 files):
- biomolecules-1631645-supp proof done.pdf
